# Supplementary material for: Moss-inhabiting flea beetles in the Philippines (Coleoptera, Chrysomelidae, Alticinae)
Source: Zookeys. 2020 Aug 17;960:125–42. doi: 10.3897/zookeys.960.54011 (PMC7445193; doi:10.3897/zookeys.960.54011)
Supplement: XML Treatment for Cangshanaltica [file zookeys.960.54011-treatment1.xml]

<!DOCTYPE tp:taxon-treatment
  PUBLIC "-//TaxonX//DTD Taxonomic Treatment Publishing DTD v0 20100105//EN" "tax-treatment-NSO.dtd">
<tp:taxon-treatment xmlns:tp="http://www.plazi.org/taxpub"><tp:treatment-meta><kwd-group><label>Taxon classification</label><kwd><named-content xmlns:xlink="http://www.w3.org/1999/xlink" content-type="kingdom">Animalia</named-content></kwd><kwd><named-content xmlns:xlink="http://www.w3.org/1999/xlink" content-type="order">Coleoptera</named-content></kwd><kwd><named-content xmlns:xlink="http://www.w3.org/1999/xlink" content-type="family">Chrysomelidae</named-content></kwd></kwd-group><mixed-citation publication-type="journal"><person-group><name><surname>Damaška</surname><given-names>Albert F.</given-names></name><name><surname>Mohagan</surname><given-names>Dale Joy</given-names></name><name><surname>Fikáček</surname><given-names>Martin</given-names></name></person-group><article-title>Moss-inhabiting flea beetles in the Philippines (<tp:taxon-name><tp:taxon-name-part taxon-name-part-type="order">Coleoptera</tp:taxon-name-part></tp:taxon-name>, <tp:taxon-name><tp:taxon-name-part taxon-name-part-type="family">Chrysomelidae</tp:taxon-name-part></tp:taxon-name>, <tp:taxon-name><tp:taxon-name-part taxon-name-part-type="subfamily">Alticinae</tp:taxon-name-part></tp:taxon-name>)</article-title><source>Zookeys</source><day>17</day><month>8</month><year>2020</year><volume>960</volume><fpage>125</fpage><lpage>142</lpage><pub-id pub-id-type="doi">10.3897/zookeys.960.54011</pub-id></mixed-citation></tp:treatment-meta><tp:nomenclature><tp:taxon-name><object-id xmlns:xlink="http://www.w3.org/1999/xlink" content-type="arpha" xlink:type="simple">10698C89-08BB-567E-B685-A9F6B68A2B09</object-id>
            <tp:taxon-name-part taxon-name-part-type="genus" reg="Cangshanaltica">Cangshanaltica</tp:taxon-name-part>
          </tp:taxon-name><tp:taxon-authority>Konstantinov, Chamorro, Prathapan, Ge &amp; Yang, 2013</tp:taxon-authority></tp:nomenclature><tp:treatment-sec sec-type="type species" id="SECID0EKHAC"><title>Type species.</title><p><italic><tp:taxon-name><tp:taxon-name-part taxon-name-part-type="genus" reg="Cangshanaltica">Cangshanaltica</tp:taxon-name-part> <tp:taxon-name-part taxon-name-part-type="species" reg="nigra">nigra</tp:taxon-name-part></tp:taxon-name></italic> Konstantinov, Chamorro, Prathapan, Ge &amp; Yang, 2013</p></tp:treatment-sec><tp:treatment-sec sec-type="type locality" id="SECID0E2HAC"><title>Type locality.</title><p>Yunnan, Dali, Cangshan Mt.</p></tp:treatment-sec><tp:treatment-sec sec-type="remarks" id="SECID0EAIAC"><title>Remarks.</title><p>The genus <italic><tp:taxon-name><tp:taxon-name-part taxon-name-part-type="genus" reg="Cangshanaltica">Cangshanaltica</tp:taxon-name-part></tp:taxon-name></italic> is known to be distributed mainly in China and neighbouring areas (<xref ref-type="bibr" rid="B2">Damaška and Aston 2019</xref>). Three species have been described so far; descriptions of additional ones are in preparation to date. Here, we describe two new species from Luzon and Mindanao. We place them in this genus based on following characters: (1) round, ovate, and convex body shape; (2) anterior coxal cavities open posteriorly; (3) metatibiae curved in lateral view; (4) metaventrite bearing an anterior, horseshoe-like process reaching mesocoxae and covering the mesoventrite; (5) anterolateral pronotal setiferous pore placed in the middle of the pronotal margin; and (6) antennomere VII bearing a slight distal protrusion.</p></tp:treatment-sec><ref-list><ref id="B2"><mixed-citation xmlns:xlink="http://www.w3.org/1999/xlink" xlink:type="simple"><person-group><name name-style="western"><surname>Damaška</surname><given-names>AF</given-names></name><name name-style="western"><surname>Aston</surname><given-names>P</given-names></name></person-group> (<year>2019</year>) <article-title>Leaf litter and moss-inhabiting flea beetles of Hong Kong (<tp:taxon-name><tp:taxon-name-part taxon-name-part-type="order">Coleoptera</tp:taxon-name-part></tp:taxon-name>: <tp:taxon-name><tp:taxon-name-part taxon-name-part-type="family">Chrysomelidae</tp:taxon-name-part></tp:taxon-name>: <tp:taxon-name><tp:taxon-name-part taxon-name-part-type="tribe">Alticini</tp:taxon-name-part></tp:taxon-name>).</article-title><source>Acta Entomologica Musei Nationalis Pragae</source><volume>6487</volume>: <fpage>151</fpage>–<lpage>161</lpage>. <ext-link xlink:type="simple" ext-link-type="doi" xlink:href="10.2478/aemnp-2019-0013">https://doi.org/10.2478/aemnp-2019-0013</ext-link></mixed-citation></ref></ref-list></tp:taxon-treatment>
