# Supplementary material for: Moss-inhabiting flea beetles in the Philippines (Coleoptera, Chrysomelidae, Alticinae)
Source: Zookeys. 2020 Aug 17;960:125–42. doi: 10.3897/zookeys.960.54011 (PMC7445193; doi:10.3897/zookeys.960.54011)
Supplement: XML Treatment for Cangshanaltica luzonica [file zookeys.960.54011-treatment2.xml]

<!DOCTYPE tp:taxon-treatment
  PUBLIC "-//TaxonX//DTD Taxonomic Treatment Publishing DTD v0 20100105//EN" "tax-treatment-NSO.dtd">
<tp:taxon-treatment xmlns:tp="http://www.plazi.org/taxpub"><tp:treatment-meta><kwd-group><label>Taxon classification</label><kwd><named-content xmlns:xlink="http://www.w3.org/1999/xlink" content-type="kingdom">Animalia</named-content></kwd><kwd><named-content xmlns:xlink="http://www.w3.org/1999/xlink" content-type="order">Coleoptera</named-content></kwd><kwd><named-content xmlns:xlink="http://www.w3.org/1999/xlink" content-type="family">Chrysomelidae</named-content></kwd></kwd-group><mixed-citation publication-type="journal"><person-group><name><surname>Damaška</surname><given-names>Albert F.</given-names></name><name><surname>Mohagan</surname><given-names>Dale Joy</given-names></name><name><surname>Fikáček</surname><given-names>Martin</given-names></name></person-group><article-title>Moss-inhabiting flea beetles in the Philippines (<tp:taxon-name><tp:taxon-name-part taxon-name-part-type="order">Coleoptera</tp:taxon-name-part></tp:taxon-name>, <tp:taxon-name><tp:taxon-name-part taxon-name-part-type="family">Chrysomelidae</tp:taxon-name-part></tp:taxon-name>, <tp:taxon-name><tp:taxon-name-part taxon-name-part-type="subfamily">Alticinae</tp:taxon-name-part></tp:taxon-name>)</article-title><source>Zookeys</source><day>17</day><month>8</month><year>2020</year><volume>960</volume><fpage>125</fpage><lpage>142</lpage><pub-id pub-id-type="doi">10.3897/zookeys.960.54011</pub-id></mixed-citation></tp:treatment-meta><tp:nomenclature><tp:taxon-name><object-id xmlns:xlink="http://www.w3.org/1999/xlink" content-type="arpha" xlink:type="simple">95091F46-54AB-5CA5-B55D-9681CE324A95</object-id>
            <tp:taxon-name-part taxon-name-part-type="genus" reg="Cangshanaltica">Cangshanaltica</tp:taxon-name-part>
            <tp:taxon-name-part taxon-name-part-type="species" reg="luzonica">luzonica</tp:taxon-name-part>
            <object-id xmlns:xlink="http://www.w3.org/1999/xlink" content-type="zoobank" xlink:type="simple">http://zoobank.org/0FECE94C-83E4-425A-9F87-DB0538104C92</object-id>
          </tp:taxon-name><tp:taxon-status xmlns:xlink="http://www.w3.org/1999/xlink" xlink:type="simple">sp. nov.</tp:taxon-status><xref ref-type="fig" rid="F1">Figures 1A</xref><xref ref-type="fig" rid="F3">, 3A, B</xref></tp:nomenclature><tp:treatment-sec sec-type="type locality" id="SECID0EBKAC"><title>Type locality.</title><p>Philippines: Luzon, Sagada env.</p></tp:treatment-sec><tp:treatment-sec sec-type="type material" id="SECID0EGKAC"><title>Type material.</title><p><bold>Holotype</bold> ♂ (<abbrev xmlns:xlink="http://www.w3.org/1999/xlink" content-type="institution" xlink:title="Muséum d‘Histoire Naturelle, Geneva, Switzerland" id="ABBRID0EOKAC" xlink:type="simple">MHNG</abbrev>): “Philippines: Luzon. env. Sagada. 15.-19. xii.79, Deharveng-Orousset.”. <bold>Paratypes</bold> (2♀ 1 <abbrev xmlns:xlink="http://www.w3.org/1999/xlink" content-type="institution" xlink:title="Muséum d‘Histoire Naturelle, Geneva, Switzerland" id="ABBRID0EVKAC" xlink:type="simple">MHNG</abbrev>, 1 <named-content xmlns:xlink="http://www.w3.org/1999/xlink" content-type="dwc:institutional_code" xlink:type="simple">NMPC</named-content>): same labels as holotype.</p></tp:treatment-sec><tp:treatment-sec sec-type="Differential diagnosis" id="SECID0E6KAC"><title>Differential diagnosis.</title><p>The species differs from all known species of <italic><tp:taxon-name><tp:taxon-name-part taxon-name-part-type="genus" reg="Cangshanaltica">Cangshanaltica</tp:taxon-name-part></tp:taxon-name></italic> except <italic><tp:taxon-name><tp:taxon-name-part taxon-name-part-type="genus" reg="Cangshanaltica">C.</tp:taxon-name-part> <tp:taxon-name-part taxon-name-part-type="species" reg="mindanaoensis">mindanaoensis</tp:taxon-name-part></tp:taxon-name></italic> by the presence of metallic elytra. It differs from <italic><tp:taxon-name><tp:taxon-name-part taxon-name-part-type="genus" reg="Cangshanaltica">C.</tp:taxon-name-part> <tp:taxon-name-part taxon-name-part-type="species" reg="mindanaoensis">mindanaoensis</tp:taxon-name-part></tp:taxon-name></italic> in (1) aedeagus slender, elongate (broad and flattened in <italic><tp:taxon-name><tp:taxon-name-part taxon-name-part-type="genus" reg="Cangshanaltica">C.</tp:taxon-name-part> <tp:taxon-name-part taxon-name-part-type="species" reg="mindanaoensis">mindanaoensis</tp:taxon-name-part></tp:taxon-name></italic>); (2) elytra nearly impunctate (irregularly punctured in <italic><tp:taxon-name><tp:taxon-name-part taxon-name-part-type="genus" reg="Cangshanaltica">C.</tp:taxon-name-part> <tp:taxon-name-part taxon-name-part-type="species" reg="mindanaoensis">mindanaoensis</tp:taxon-name-part></tp:taxon-name></italic>); (3) head and pronotum with greenish-bronze lustre, elytra with violet-blue lustre (elytra and pronotum of the same greenish lustre in <italic><tp:taxon-name><tp:taxon-name-part taxon-name-part-type="genus" reg="Cangshanaltica">C.</tp:taxon-name-part> <tp:taxon-name-part taxon-name-part-type="species" reg="mindanaoensis">mindanaoensis</tp:taxon-name-part></tp:taxon-name></italic>,); (4) male pro- and mesotarsomeres I slender (strongly widened and flattened in <italic><tp:taxon-name><tp:taxon-name-part taxon-name-part-type="genus" reg="Cangshanaltica">C.</tp:taxon-name-part> <tp:taxon-name-part taxon-name-part-type="species" reg="mindanaoensis">mindanaoensis</tp:taxon-name-part></tp:taxon-name></italic>); (5) tibial spur shorter to as long as metatarsomere II (longer than metatarsomere II in <italic><tp:taxon-name><tp:taxon-name-part taxon-name-part-type="genus" reg="Cangshanaltica">C.</tp:taxon-name-part> <tp:taxon-name-part taxon-name-part-type="species" reg="mindanaoensis">mindanaoensis</tp:taxon-name-part></tp:taxon-name></italic>).</p></tp:treatment-sec><tp:treatment-sec sec-type="description" id="SECID0EZNAC"><title>Description.</title><p><bold><italic>Habitus</italic>.</bold> Body round, 2.4–2.6 mm long, 2 mm wide, 1.7 mm high. Head and pronotum black with feeble greenish-bronze metallic lustre, elytra black with violet-blue metallic lustre. Ventral surfaces black, appendages brown to black.</p><p><bold><italic>Head</italic></bold> nearly hypognathous, triangular in frontal view. Frontal calli nearly indistinct, not surrounded dorsally. Supraorbital, orbital and suprafrontal sulci very deep, supraantennal sulcus forming a deep excavation. Frontal ridge wide, frons with large punctures bearing white setae. Clypeus impunctate, bearing a row of small white setae. Antennae with 11 antennomeres. Antennomere I as long as antennomeres II–III combined, bulbous; antennomere II small, rounded, antennomere III slightly elongated; antennomeres IV–XI gradually widening and slightly elongating, pilose.</p><p><bold><italic>Thorax</italic>.</bold> Pronotum very convex, twice as broad as long. Anterolateral pronotal margin forming a lobe, anterolateral pronotal setiferous pore in the middle of pronotal margin. Posterior pronotal edges dull. Scutellar shield very small, triangular. Elytra strongly convex, nearly impunctate. Metathoracic wings and humeral calli absent. Pro- and mesotibiae densely pilose on ventral side. Mesotibiae and metatibiae slightly curved laterally. Metatarsus attached to metatibia slightly before its end. Metatibial apical spine shorter or as long as metatarsomere II., metatarsomere I 2× longer than metatarsomere II. Metaventral process horseshoe-like, excavated, with dull apex.</p><p><bold><italic>Abdomen</italic>.</bold> Ventrite I bearing an anterior process reaching metacoxae; with a distinct elevated ridge.</p><p><bold><italic>Genitalia</italic>.</bold> Aedeagus strongly sclerotised, slender, elongate, narrowing towards apex in ventral view; slightly curved in lateral view. Apex of aedeagus dull, rounded. Spermatheca small, with long pump and small, rounded receptacle; spermathecal duct placed laterally, forming two loops.</p></tp:treatment-sec><tp:treatment-sec sec-type="etymology" id="SECID0EAPAC"><title>Etymology.</title><p>The species name refers to the island of Luzon where the type series was collected.</p></tp:treatment-sec><tp:treatment-sec sec-type="biology" id="SECID0EFPAC"><title>Biology.</title><p>Unknown.</p><fig id="F1" position="float" orientation="portrait"><object-id xmlns:xlink="http://www.w3.org/1999/xlink" content-type="doi" xlink:type="simple">10.3897/zookeys.960.54011.figure1</object-id><object-id xmlns:xlink="http://www.w3.org/1999/xlink" content-type="arpha" xlink:type="simple">14D2A8E4-EC4E-5F26-B047-A1444C60731E</object-id><label>Figure 1.</label><caption><p>Species of <italic><tp:taxon-name><tp:taxon-name-part taxon-name-part-type="genus" reg="Cangshanaltica">Cangshanaltica</tp:taxon-name-part></tp:taxon-name></italic> distributed in the Philippines, dorsal, right lateral, and ventral views <bold>A</bold><italic><tp:taxon-name><tp:taxon-name-part taxon-name-part-type="genus" reg="Cangshanaltica">C.</tp:taxon-name-part> <tp:taxon-name-part taxon-name-part-type="species" reg="luzonica">luzonica</tp:taxon-name-part></tp:taxon-name></italic> sp. nov. <bold>B</bold><italic><tp:taxon-name><tp:taxon-name-part taxon-name-part-type="genus" reg="Cangshanaltica">C.</tp:taxon-name-part> <tp:taxon-name-part taxon-name-part-type="species" reg="mindanaoensis">mindanaoensis</tp:taxon-name-part></tp:taxon-name></italic> sp. nov.</p></caption><graphic xmlns:xlink="http://www.w3.org/1999/xlink" xlink:href="zookeys-960-125-g001.jpg" position="float" orientation="portrait" xlink:type="simple" id="oo_442608.jpg"><uri content-type="original_file" xlink:type="simple">https://binary.pensoft.net/fig/442608</uri></graphic></fig></tp:treatment-sec><tp:treatment-sec><!--Section generated to contain objects referenced in tp:taxon-treatment.--><fig id="F3" position="float" orientation="portrait"><object-id xmlns:xlink="http://www.w3.org/1999/xlink" content-type="doi" xlink:type="simple">10.3897/zookeys.960.54011.figure3</object-id><object-id xmlns:xlink="http://www.w3.org/1999/xlink" content-type="arpha" xlink:type="simple">4AC7D70B-9141-5A8B-B1D0-954698D6EC39</object-id><label>Figure 3.</label><caption><p>Genitalia <italic><tp:taxon-name><tp:taxon-name-part taxon-name-part-type="genus" reg="Cangshanaltica">Cangshanaltica</tp:taxon-name-part> <tp:taxon-name-part taxon-name-part-type="species" reg="luzonica">luzonica</tp:taxon-name-part></tp:taxon-name></italic> (<bold>A</bold> aedeagus, <bold>B</bold> spermatheca); <italic><tp:taxon-name><tp:taxon-name-part taxon-name-part-type="genus" reg="Cangshanaltica">C.</tp:taxon-name-part> <tp:taxon-name-part taxon-name-part-type="species" reg="mindanaoensis">mindanaoensis</tp:taxon-name-part></tp:taxon-name></italic> (<bold>C</bold> aedeagus, <bold>D</bold> spermatheca); <italic><tp:taxon-name><tp:taxon-name-part taxon-name-part-type="genus" reg="Ivalia">Ivalia</tp:taxon-name-part> <tp:taxon-name-part taxon-name-part-type="species" reg="antennata">antennata</tp:taxon-name-part></tp:taxon-name></italic> (<bold>E</bold> aedeagus); <italic><tp:taxon-name><tp:taxon-name-part taxon-name-part-type="genus" reg="Ivalia">I.</tp:taxon-name-part> <tp:taxon-name-part taxon-name-part-type="species" reg="caligulata">caligulata</tp:taxon-name-part></tp:taxon-name></italic> (<bold>F</bold> aedeagus).</p></caption><graphic xmlns:xlink="http://www.w3.org/1999/xlink" xlink:href="zookeys-960-125-g003.jpg" position="float" orientation="portrait" xlink:type="simple" id="oo_442610.jpg"><uri content-type="original_file" xlink:type="simple">https://binary.pensoft.net/fig/442610</uri></graphic></fig></tp:treatment-sec></tp:taxon-treatment>
