# Supplementary material for: Moss-inhabiting flea beetles in the Philippines (Coleoptera, Chrysomelidae, Alticinae)
Source: Zookeys. 2020 Aug 17;960:125–42. doi: 10.3897/zookeys.960.54011 (PMC7445193; doi:10.3897/zookeys.960.54011)
Supplement: XML Treatment for Cangshanaltica mindanaoensis [file zookeys.960.54011-treatment3.xml]

<!DOCTYPE tp:taxon-treatment
  PUBLIC "-//TaxonX//DTD Taxonomic Treatment Publishing DTD v0 20100105//EN" "tax-treatment-NSO.dtd">
<tp:taxon-treatment xmlns:tp="http://www.plazi.org/taxpub"><tp:treatment-meta><kwd-group><label>Taxon classification</label><kwd><named-content xmlns:xlink="http://www.w3.org/1999/xlink" content-type="kingdom">Animalia</named-content></kwd><kwd><named-content xmlns:xlink="http://www.w3.org/1999/xlink" content-type="order">Coleoptera</named-content></kwd><kwd><named-content xmlns:xlink="http://www.w3.org/1999/xlink" content-type="family">Chrysomelidae</named-content></kwd></kwd-group><mixed-citation publication-type="journal"><person-group><name><surname>Damaška</surname><given-names>Albert F.</given-names></name><name><surname>Mohagan</surname><given-names>Dale Joy</given-names></name><name><surname>Fikáček</surname><given-names>Martin</given-names></name></person-group><article-title>Moss-inhabiting flea beetles in the Philippines (<tp:taxon-name><tp:taxon-name-part taxon-name-part-type="order">Coleoptera</tp:taxon-name-part></tp:taxon-name>, <tp:taxon-name><tp:taxon-name-part taxon-name-part-type="family">Chrysomelidae</tp:taxon-name-part></tp:taxon-name>, <tp:taxon-name><tp:taxon-name-part taxon-name-part-type="subfamily">Alticinae</tp:taxon-name-part></tp:taxon-name>)</article-title><source>Zookeys</source><day>17</day><month>8</month><year>2020</year><volume>960</volume><fpage>125</fpage><lpage>142</lpage><pub-id pub-id-type="doi">10.3897/zookeys.960.54011</pub-id></mixed-citation></tp:treatment-meta><tp:nomenclature><tp:taxon-name><object-id xmlns:xlink="http://www.w3.org/1999/xlink" content-type="arpha" xlink:type="simple">A5A5ED05-D5ED-5D7B-A7ED-F16CC05090E4</object-id>
            <tp:taxon-name-part taxon-name-part-type="genus" reg="Cangshanaltica">Cangshanaltica</tp:taxon-name-part>
            <tp:taxon-name-part taxon-name-part-type="species" reg="mindanaoensis">mindanaoensis</tp:taxon-name-part>
            <object-id xmlns:xlink="http://www.w3.org/1999/xlink" content-type="zoobank" xlink:type="simple">http://zoobank.org/E5686EEC-4A44-46AC-ACE5-F0102AA50745</object-id>
          </tp:taxon-name><tp:taxon-status xmlns:xlink="http://www.w3.org/1999/xlink" xlink:type="simple">sp. nov.</tp:taxon-status><xref ref-type="fig" rid="F1">Figures 1B</xref><xref ref-type="fig" rid="F3">, 3C, D</xref></tp:nomenclature><tp:treatment-sec sec-type="type locality" id="SECID0EJCAE"><title>Type locality.</title><p>Philippines: Mindanao, Davao Oriental prov., Mt. Hamiguitan.</p></tp:treatment-sec><tp:treatment-sec sec-type="type material" id="SECID0EOCAE"><title>Type material.</title><p><bold><italic>Holotype</italic></bold> ♂ (<named-content xmlns:xlink="http://www.w3.org/1999/xlink" content-type="dwc:institutional_code" xlink:type="simple">NMPC</named-content>): Philippines – Mindanao, Davao Oriental prov., Mt. Hamiguitan; <named-content xmlns:xlink="http://www.w3.org/1999/xlink" content-type="dwc:verbatimCoordinates" xlink:type="simple"><named-content content-type="geo-json" specific-use="{&#34;type&#34;:&#34;Point&#34;,&#34;coordinates&#34;:[126.193889,6.714639]}" id="NCID0EBDAE" xlink:type="simple">6°42'52.7"N, 126°11'38.0"E</named-content></named-content>; sifting montane mossy forest; 20.ii.2017; A. F. Damaška lgt. <bold>Paratypes</bold>: (4♂ 1 <named-content xmlns:xlink="http://www.w3.org/1999/xlink" content-type="dwc:institutional_code" xlink:type="simple">NMPC</named-content>, 2 <abbrev xmlns:xlink="http://www.w3.org/1999/xlink" xlink:title="Albert F. Damaška personal collection, Prague, Czech Republic" id="ABBRID0ENDAE" xlink:type="simple">ADPC</abbrev>, 1 USNM), same labels as holotype.</p></tp:treatment-sec><tp:treatment-sec sec-type="material" id="SECID0ERDAE"><title>Additional material examined.</title><p>1♀ (<abbrev xmlns:xlink="http://www.w3.org/1999/xlink" xlink:title="Albert F. Damaška personal collection, Prague, Czech Republic" id="ABBRID0EXDAE" xlink:type="simple">ADPC</abbrev>): (1) Philippines – Mindanao, Davao City prov., Mt. Malambo, Busay Resort, 1200 m, <named-content xmlns:xlink="http://www.w3.org/1999/xlink" content-type="dwc:verbatimCoordinates" xlink:type="simple"><named-content content-type="geo-json" specific-use="{&#34;type&#34;:&#34;Point&#34;,&#34;coordinates&#34;:[125.262028,7.481342]}" id="NCID0E5DAE" xlink:type="simple">7°28'52.83"N, 125°15'43.3"E</named-content></named-content>; sifting montane forest; 23–28.ii.2017, A. Damaška lgt. (2) voucher specimen A. F. Damaška coll., AFD-006.</p></tp:treatment-sec><tp:treatment-sec sec-type="Differential diagnosis" id="SECID0EDEAE"><title>Differential diagnosis.</title><p>The species differs from all known species of <italic><tp:taxon-name><tp:taxon-name-part taxon-name-part-type="genus" reg="Cangshanaltica">Cangshanaltica</tp:taxon-name-part></tp:taxon-name></italic> except <italic><tp:taxon-name><tp:taxon-name-part taxon-name-part-type="genus" reg="Cangshanaltica">C.</tp:taxon-name-part> <tp:taxon-name-part taxon-name-part-type="species" reg="luzonica">luzonica</tp:taxon-name-part></tp:taxon-name></italic> by its metallic elytra. For the diagnosis from <italic><tp:taxon-name><tp:taxon-name-part taxon-name-part-type="genus" reg="Cangshanaltica">C.</tp:taxon-name-part> <tp:taxon-name-part taxon-name-part-type="species" reg="luzonica">luzonica</tp:taxon-name-part></tp:taxon-name></italic>, see the latter species.</p></tp:treatment-sec><tp:treatment-sec sec-type="description" id="SECID0EGFAE"><title>Description.</title><p><bold><italic>Habitus</italic>.</bold> Body round, strongly convex; 2.2–2.3 mm long, 1.8 mm wide, 1.4 mm high. Dorsal surface generally black with greenish metallic lustre; ventral surfaces black. Legs chestnut brown, metafemora nearly black.</p><p><bold><italic>Head</italic></bold> nearly hypognathous, widely triangular. Frontal calli wide, slightly surrounded dorsally by shallow sulci. Supraorbital, orbital and suprafrontal sulci distinct, not extremely deep. Frontal ridge wide, feebly elevated; frons bearing two bunches of small punctures on sides; with scattered long setae. Clypeus impunctate, bearing a row of long setae. Antennae with 11 antennomeres. Antennomere I as long as antennomeres II–III combined, bulbous; antennomere II and III equally long; antennomere IV. small, rounded, antennomeres V–XI gradually widening and elongating, pilose.</p><p><bold><italic>Thorax</italic>.</bold> Pronotum strongly convex, twice as broad as long, bearing small sparsely scattered punctures. Scutellar shield small, triangular. Anterolateral pronotal setiferous pore placed in the middle of pronotal margin. Posterior pronotal edges dull. Elytra strongly convex, irregularly punctate. Metatibiae curved laterally. Pro- and mesotarsomeres I in males widened, flat. Metatarsus attached to metatibia slightly before its end. Metatarsomere I strongly elongate, nearly as long as a third of metatibia. Metatibial spur very long, longer than metatarsomere II. Metaventral process horseshoe-like, excavated, with dull apex.</p><p><bold><italic>Abdomen</italic>.</bold> Ventrite I bearing an anterior process reaching metacoxae; with a distinct elevated ridge. Ventrites III–V distinctly punctate.</p><p><bold><italic>Genitalia</italic>.</bold> Aedeagus slightly curved in lateral view; broad in ventral view, with broadly arrow-like apex.</p></tp:treatment-sec><tp:treatment-sec sec-type="etymology" id="SECID0ENGAE"><title>Etymology.</title><p>The species name refers to the island of Mindanao, where the type series was collected.</p></tp:treatment-sec><tp:treatment-sec sec-type="biology" id="SECID0ESGAE"><title>Biology.</title><p>The species was collected in montane cloud forests (Fig. <xref ref-type="fig" rid="F4">4</xref>) where it inhabits moss cushions.</p></tp:treatment-sec><tp:treatment-sec sec-type="remarks" id="SECID0E3GAE"><title>Remarks.</title><p>Type specimens were collected on Mt. Hamiguitan, Davao Oriental, Mindanao. The additional female examined was collected in Mt. Malambo, Davao City, Mindanao, ca. 150 km far from Hamiguitan. This female differs slightly from the type series e.g. in the metallic sheen being different between pronotum and elytra – pronotum has less visible, brownish metallic sheen. Unfortunately, we failed to sequence the type specimens and we cannot compare the morphology of genitalia, because all Mt. Hamiguitan specimens are males. Due to these problems and because of strong isolation of montane flea beetle populations, we decided to exclude the specimen from Mt. Malambo from the type series. The spermatheca of this specimen looks as follows: pump slender, receptacle bulbous, spermathecal duct attached posteriorly, orientated anteriorly, without coils. We also can provide the barcode sequence of the female specimen (GenBank accession number <ext-link xmlns:xlink="http://www.w3.org/1999/xlink" ext-link-type="gen" xlink:href="MT654527" xlink:type="simple">MT654527</ext-link>).</p></tp:treatment-sec><tp:treatment-sec><!--Section generated to contain objects referenced in tp:taxon-treatment.--><fig id="F1" position="float" orientation="portrait"><object-id xmlns:xlink="http://www.w3.org/1999/xlink" content-type="doi" xlink:type="simple">10.3897/zookeys.960.54011.figure1</object-id><object-id xmlns:xlink="http://www.w3.org/1999/xlink" content-type="arpha" xlink:type="simple">14D2A8E4-EC4E-5F26-B047-A1444C60731E</object-id><label>Figure 1.</label><caption><p>Species of <italic><tp:taxon-name><tp:taxon-name-part taxon-name-part-type="genus" reg="Cangshanaltica">Cangshanaltica</tp:taxon-name-part></tp:taxon-name></italic> distributed in the Philippines, dorsal, right lateral, and ventral views <bold>A</bold><italic><tp:taxon-name><tp:taxon-name-part taxon-name-part-type="genus" reg="Cangshanaltica">C.</tp:taxon-name-part> <tp:taxon-name-part taxon-name-part-type="species" reg="luzonica">luzonica</tp:taxon-name-part></tp:taxon-name></italic> sp. nov. <bold>B</bold><italic><tp:taxon-name><tp:taxon-name-part taxon-name-part-type="genus" reg="Cangshanaltica">C.</tp:taxon-name-part> <tp:taxon-name-part taxon-name-part-type="species" reg="mindanaoensis">mindanaoensis</tp:taxon-name-part></tp:taxon-name></italic> sp. nov.</p></caption><graphic xmlns:xlink="http://www.w3.org/1999/xlink" xlink:href="zookeys-960-125-g001.jpg" position="float" orientation="portrait" xlink:type="simple" id="oo_442608.jpg"><uri content-type="original_file" xlink:type="simple">https://binary.pensoft.net/fig/442608</uri></graphic></fig><fig id="F3" position="float" orientation="portrait"><object-id xmlns:xlink="http://www.w3.org/1999/xlink" content-type="doi" xlink:type="simple">10.3897/zookeys.960.54011.figure3</object-id><object-id xmlns:xlink="http://www.w3.org/1999/xlink" content-type="arpha" xlink:type="simple">4AC7D70B-9141-5A8B-B1D0-954698D6EC39</object-id><label>Figure 3.</label><caption><p>Genitalia <italic><tp:taxon-name><tp:taxon-name-part taxon-name-part-type="genus" reg="Cangshanaltica">Cangshanaltica</tp:taxon-name-part> <tp:taxon-name-part taxon-name-part-type="species" reg="luzonica">luzonica</tp:taxon-name-part></tp:taxon-name></italic> (<bold>A</bold> aedeagus, <bold>B</bold> spermatheca); <italic><tp:taxon-name><tp:taxon-name-part taxon-name-part-type="genus" reg="Cangshanaltica">C.</tp:taxon-name-part> <tp:taxon-name-part taxon-name-part-type="species" reg="mindanaoensis">mindanaoensis</tp:taxon-name-part></tp:taxon-name></italic> (<bold>C</bold> aedeagus, <bold>D</bold> spermatheca); <italic><tp:taxon-name><tp:taxon-name-part taxon-name-part-type="genus" reg="Ivalia">Ivalia</tp:taxon-name-part> <tp:taxon-name-part taxon-name-part-type="species" reg="antennata">antennata</tp:taxon-name-part></tp:taxon-name></italic> (<bold>E</bold> aedeagus); <italic><tp:taxon-name><tp:taxon-name-part taxon-name-part-type="genus" reg="Ivalia">I.</tp:taxon-name-part> <tp:taxon-name-part taxon-name-part-type="species" reg="caligulata">caligulata</tp:taxon-name-part></tp:taxon-name></italic> (<bold>F</bold> aedeagus).</p></caption><graphic xmlns:xlink="http://www.w3.org/1999/xlink" xlink:href="zookeys-960-125-g003.jpg" position="float" orientation="portrait" xlink:type="simple" id="oo_442610.jpg"><uri content-type="original_file" xlink:type="simple">https://binary.pensoft.net/fig/442610</uri></graphic></fig><fig id="F4" position="float" orientation="portrait"><object-id xmlns:xlink="http://www.w3.org/1999/xlink" content-type="doi" xlink:type="simple">10.3897/zookeys.960.54011.figure4</object-id><object-id xmlns:xlink="http://www.w3.org/1999/xlink" content-type="arpha" xlink:type="simple">4D348BC9-ABFB-56B7-AE24-2BCDC6C0D80C</object-id><label>Figure 4.</label><caption><p>Type localities of <italic><tp:taxon-name><tp:taxon-name-part taxon-name-part-type="genus" reg="Cangshanaltica">Cangshanaltica</tp:taxon-name-part> <tp:taxon-name-part taxon-name-part-type="species" reg="mindanaoensis">mindanaoensis</tp:taxon-name-part></tp:taxon-name></italic> and <italic><tp:taxon-name><tp:taxon-name-part taxon-name-part-type="genus" reg="Ivalia">Ivalia</tp:taxon-name-part> <tp:taxon-name-part taxon-name-part-type="species" reg="antennata">antennata</tp:taxon-name-part></tp:taxon-name></italic><bold>A</bold> montane mossy cloud forest, Mt. Hamiguitan <bold>B</bold> montane forest, Mt. Malambo.</p></caption><graphic xmlns:xlink="http://www.w3.org/1999/xlink" xlink:href="zookeys-960-125-g004.jpg" position="float" orientation="portrait" xlink:type="simple" id="oo_442611.jpg"><uri content-type="original_file" xlink:type="simple">https://binary.pensoft.net/fig/442611</uri></graphic></fig></tp:treatment-sec></tp:taxon-treatment>
