# Supplementary material for: Moss-inhabiting flea beetles in the Philippines (Coleoptera, Chrysomelidae, Alticinae)
Source: Zookeys. 2020 Aug 17;960:125–42. doi: 10.3897/zookeys.960.54011 (PMC7445193; doi:10.3897/zookeys.960.54011)
Supplement: XML Treatment for Ivalia [file zookeys.960.54011-treatment4.xml]

<!DOCTYPE tp:taxon-treatment
  PUBLIC "-//TaxonX//DTD Taxonomic Treatment Publishing DTD v0 20100105//EN" "tax-treatment-NSO.dtd">
<tp:taxon-treatment xmlns:tp="http://www.plazi.org/taxpub"><tp:treatment-meta><kwd-group><label>Taxon classification</label><kwd><named-content xmlns:xlink="http://www.w3.org/1999/xlink" content-type="kingdom">Animalia</named-content></kwd><kwd><named-content xmlns:xlink="http://www.w3.org/1999/xlink" content-type="order">Coleoptera</named-content></kwd><kwd><named-content xmlns:xlink="http://www.w3.org/1999/xlink" content-type="family">Chrysomelidae</named-content></kwd></kwd-group><mixed-citation publication-type="journal"><person-group><name><surname>Damaška</surname><given-names>Albert F.</given-names></name><name><surname>Mohagan</surname><given-names>Dale Joy</given-names></name><name><surname>Fikáček</surname><given-names>Martin</given-names></name></person-group><article-title>Moss-inhabiting flea beetles in the Philippines (<tp:taxon-name><tp:taxon-name-part taxon-name-part-type="order">Coleoptera</tp:taxon-name-part></tp:taxon-name>, <tp:taxon-name><tp:taxon-name-part taxon-name-part-type="family">Chrysomelidae</tp:taxon-name-part></tp:taxon-name>, <tp:taxon-name><tp:taxon-name-part taxon-name-part-type="subfamily">Alticinae</tp:taxon-name-part></tp:taxon-name>)</article-title><source>Zookeys</source><day>17</day><month>8</month><year>2020</year><volume>960</volume><fpage>125</fpage><lpage>142</lpage><pub-id pub-id-type="doi">10.3897/zookeys.960.54011</pub-id></mixed-citation></tp:treatment-meta><tp:nomenclature><tp:taxon-name><object-id xmlns:xlink="http://www.w3.org/1999/xlink" content-type="arpha" xlink:type="simple">815E0BBA-5299-5868-B241-A0113DDFE324</object-id>
            <tp:taxon-name-part taxon-name-part-type="genus" reg="Ivalia">Ivalia</tp:taxon-name-part>
          </tp:taxon-name><tp:taxon-authority>Jacoby, 1887</tp:taxon-authority></tp:nomenclature><tp:treatment-sec sec-type="type species" id="SECID0EGIAE"><title>Type species.</title><p><italic><tp:taxon-name><tp:taxon-name-part taxon-name-part-type="genus" reg="Ivalia">Ivalia</tp:taxon-name-part> <tp:taxon-name-part taxon-name-part-type="species" reg="viridipennis">viridipennis</tp:taxon-name-part></tp:taxon-name></italic> Jacoby 1887</p></tp:treatment-sec><tp:treatment-sec sec-type="type locality" id="SECID0EXIAE"><title>Type locality.</title><p>Sri Lanka</p><p>For synonymy, see <xref ref-type="bibr" rid="B3">Duckett et al. (2006)</xref>.</p></tp:treatment-sec><tp:treatment-sec sec-type="remarks" id="SECID0ECJAE"><title>Remarks.</title><p>The genus includes 79 known species widespread across the Oriental and Australo-Papuan regions. Large proportions of its species diversity are known from Papua New Guinea and from the Himalayan range (<xref ref-type="bibr" rid="B11">Nadein 2013</xref>). A bunch of species was recently described from Borneo (<xref ref-type="bibr" rid="B15">Takizawa and Konstantinov 2018</xref>) and two species are described from Taiwan. No species has been recorded from the Philippines. <italic><tp:taxon-name><tp:taxon-name-part taxon-name-part-type="genus" reg="Ivalia">Ivalia</tp:taxon-name-part></tp:taxon-name></italic> is diagnosed by having convex, oblong-ovate body shape, anterior coxal cavities open posteriorly, strongly curved metatibiae, usually lacking metathoracic wings and humeral calli, anterolateral pronotal setiferous pore placed in anterior half of the pronotal margin, and metaventrite bearing an anterior, dull horseshoe-like process reaching mesocoxae and partially covering the mesoventrite, a character similar to that in <italic><tp:taxon-name><tp:taxon-name-part taxon-name-part-type="genus" reg="Cangshanaltica">Cangshanaltica</tp:taxon-name-part></tp:taxon-name></italic>. However, morphological diversity is relatively wide in species described as <italic><tp:taxon-name><tp:taxon-name-part taxon-name-part-type="genus" reg="Ivalia">Ivalia</tp:taxon-name-part></tp:taxon-name></italic>, and many known species lack some of the aforementioned diagnostic characters (e.g., strongly ovate body shape or curved metatibiae). The generic placement of the new species described here is discussed below; the generic assignment needs to be re-confirmed by future phylogenetic studies in the case of <italic><tp:taxon-name><tp:taxon-name-part taxon-name-part-type="genus" reg="Ivalia">I.</tp:taxon-name-part> <tp:taxon-name-part taxon-name-part-type="species" reg="caligulata">caligulata</tp:taxon-name-part></tp:taxon-name></italic> sp. nov.</p></tp:treatment-sec><ref-list><ref id="B3"><mixed-citation xmlns:xlink="http://www.w3.org/1999/xlink" xlink:type="simple"><person-group><name name-style="western"><surname>Duckett</surname><given-names>CN</given-names></name><name name-style="western"><surname>Prathapan</surname><given-names>KD</given-names></name><name name-style="western"><surname>Konstantinov</surname><given-names>AS</given-names></name></person-group> (<year>2006</year>) <article-title>Notes on identity, new synonymy and larva of <italic><tp:taxon-name><tp:taxon-name-part taxon-name-part-type="genus">Ivalia</tp:taxon-name-part></tp:taxon-name></italic> Jacoby (<tp:taxon-name><tp:taxon-name-part taxon-name-part-type="order">Coleoptera</tp:taxon-name-part></tp:taxon-name>: <tp:taxon-name><tp:taxon-name-part taxon-name-part-type="family">Chrysomelidae</tp:taxon-name-part></tp:taxon-name>) with description of a new species.</article-title><source>Zootaxa</source><volume>68</volume>: <fpage>49</fpage>–<lpage>68</lpage>. <ext-link xlink:type="simple" ext-link-type="doi" xlink:href="10.11646/zootaxa.1363.1.4">https://doi.org/10.11646/zootaxa.1363.1.4</ext-link></mixed-citation></ref><ref id="B11"><mixed-citation xmlns:xlink="http://www.w3.org/1999/xlink" xlink:type="simple"><person-group><name name-style="western"><surname>Nadein</surname><given-names>KS</given-names></name></person-group> (<year>2013</year>) <article-title><italic><tp:taxon-name><tp:taxon-name-part taxon-name-part-type="genus">Ivalia</tp:taxon-name-part></tp:taxon-name></italic> Jacoby – a flea beetle genus new to Australia (<tp:taxon-name><tp:taxon-name-part taxon-name-part-type="order">Coleoptera</tp:taxon-name-part></tp:taxon-name>: <tp:taxon-name><tp:taxon-name-part taxon-name-part-type="family">Chrysomelidae</tp:taxon-name-part></tp:taxon-name>: <tp:taxon-name><tp:taxon-name-part taxon-name-part-type="subfamily">Galerucinae</tp:taxon-name-part></tp:taxon-name>).</article-title><source>Zootaxa</source><volume>3669</volume>: <fpage>384</fpage>–<lpage>400</lpage>. <ext-link xlink:type="simple" ext-link-type="doi" xlink:href="10.11646/zootaxa.3669.3.11">https://doi.org/10.11646/zootaxa.3669.3.11</ext-link></mixed-citation></ref><ref id="B15"><mixed-citation xmlns:xlink="http://www.w3.org/1999/xlink" xlink:type="simple"><person-group><name name-style="western"><surname>Takizawa</surname><given-names>H</given-names></name><name name-style="western"><surname>Konstantinov</surname><given-names>AS</given-names></name></person-group> (<year>2018</year>) <article-title>The genus <italic><tp:taxon-name><tp:taxon-name-part taxon-name-part-type="genus">Ivalia</tp:taxon-name-part></tp:taxon-name></italic> Jacoby, 1887 (<tp:taxon-name><tp:taxon-name-part taxon-name-part-type="order">Coleoptera</tp:taxon-name-part></tp:taxon-name>: <tp:taxon-name><tp:taxon-name-part taxon-name-part-type="family">Chrysomelidae</tp:taxon-name-part></tp:taxon-name>: <tp:taxon-name><tp:taxon-name-part taxon-name-part-type="subfamily">Galerucinae</tp:taxon-name-part></tp:taxon-name>: <tp:taxon-name><tp:taxon-name-part taxon-name-part-type="tribe">Alticini</tp:taxon-name-part></tp:taxon-name>) of the mount Kinabalu, Sabah, Malaysia.</article-title><source>Journal of Insect Biodiversity</source><volume>6</volume>: <fpage>1</fpage>–<lpage>23</lpage>. <ext-link xlink:type="simple" ext-link-type="doi" xlink:href="10.12976/jib/2018.6.1">https://doi.org/10.12976/jib/2018.6.1</ext-link></mixed-citation></ref></ref-list></tp:taxon-treatment>
