# Supplementary material for: Moss-inhabiting flea beetles in the Philippines (Coleoptera, Chrysomelidae, Alticinae)
Source: Zookeys. 2020 Aug 17;960:125–42. doi: 10.3897/zookeys.960.54011 (PMC7445193; doi:10.3897/zookeys.960.54011)
Supplement: XML Treatment for Ivalia antennata [file zookeys.960.54011-treatment5.xml]

<!DOCTYPE tp:taxon-treatment
  PUBLIC "-//TaxonX//DTD Taxonomic Treatment Publishing DTD v0 20100105//EN" "tax-treatment-NSO.dtd">
<tp:taxon-treatment xmlns:tp="http://www.plazi.org/taxpub"><tp:treatment-meta><kwd-group><label>Taxon classification</label><kwd><named-content xmlns:xlink="http://www.w3.org/1999/xlink" content-type="kingdom">Animalia</named-content></kwd><kwd><named-content xmlns:xlink="http://www.w3.org/1999/xlink" content-type="order">Coleoptera</named-content></kwd><kwd><named-content xmlns:xlink="http://www.w3.org/1999/xlink" content-type="family">Chrysomelidae</named-content></kwd></kwd-group><mixed-citation publication-type="journal"><person-group><name><surname>Damaška</surname><given-names>Albert F.</given-names></name><name><surname>Mohagan</surname><given-names>Dale Joy</given-names></name><name><surname>Fikáček</surname><given-names>Martin</given-names></name></person-group><article-title>Moss-inhabiting flea beetles in the Philippines (<tp:taxon-name><tp:taxon-name-part taxon-name-part-type="order">Coleoptera</tp:taxon-name-part></tp:taxon-name>, <tp:taxon-name><tp:taxon-name-part taxon-name-part-type="family">Chrysomelidae</tp:taxon-name-part></tp:taxon-name>, <tp:taxon-name><tp:taxon-name-part taxon-name-part-type="subfamily">Alticinae</tp:taxon-name-part></tp:taxon-name>)</article-title><source>Zookeys</source><day>17</day><month>8</month><year>2020</year><volume>960</volume><fpage>125</fpage><lpage>142</lpage><pub-id pub-id-type="doi">10.3897/zookeys.960.54011</pub-id></mixed-citation></tp:treatment-meta><tp:nomenclature><tp:taxon-name><object-id xmlns:xlink="http://www.w3.org/1999/xlink" content-type="arpha" xlink:type="simple">7358202D-2D99-5F25-84B8-BC35FDE18BC2</object-id>
            <tp:taxon-name-part taxon-name-part-type="genus" reg="Ivalia">Ivalia</tp:taxon-name-part>
            <tp:taxon-name-part taxon-name-part-type="species" reg="antennata">antennata</tp:taxon-name-part>
            <object-id xmlns:xlink="http://www.w3.org/1999/xlink" content-type="zoobank" xlink:type="simple">http://zoobank.org/DA9DE777-74C7-4CC7-885D-43AE6B947B3E</object-id>
          </tp:taxon-name><tp:taxon-status xmlns:xlink="http://www.w3.org/1999/xlink" xlink:type="simple">sp. nov.</tp:taxon-status><xref ref-type="fig" rid="F2">Figures 2A</xref><xref ref-type="fig" rid="F3">, 3E</xref></tp:nomenclature><tp:treatment-sec sec-type="type locality" id="SECID0EAMAE"><title>Type locality.</title><p>Philippines: Mindanao – Davao City prov., Mt. Malambo.</p></tp:treatment-sec><tp:treatment-sec sec-type="type material" id="SECID0EFMAE"><title>Type material.</title><p>Holotype ♂ (<named-content xmlns:xlink="http://www.w3.org/1999/xlink" content-type="dwc:institutional_code" xlink:type="simple">NMPC</named-content>): (1) Philippines – Mindanao, Davao City prov., Mt. Malambo, Busay Resort, 1200 m, <named-content xmlns:xlink="http://www.w3.org/1999/xlink" content-type="dwc:verbatimCoordinates" xlink:type="simple"><named-content content-type="geo-json" specific-use="{&#34;type&#34;:&#34;Point&#34;,&#34;coordinates&#34;:[125.262028,7.481342]}" id="NCID0ETMAE" xlink:type="simple">7°28'52.83"N, 125°15'43.3"E</named-content></named-content>; sifting montane forest; 23–28.ii.2017, A. Damaška lgt.; (2) VOUCHER SPECIMEN A. F. Damaška coll., AFD-014.</p></tp:treatment-sec><tp:treatment-sec sec-type="Generic assignment" id="SECID0EYMAE"><title>Generic assignment.</title><p>The species is assigned to <italic><tp:taxon-name><tp:taxon-name-part taxon-name-part-type="genus" reg="Ivalia">Ivalia</tp:taxon-name-part></tp:taxon-name></italic> on the basis of following characters: (1) metathoracic wings and humeral calli absent; (2) body convex and ovate in shape; (3) metatibiae strongly curved laterally; (4) antennomere VII lacking any process; (5) metaventrite reaching mesocoxae and partially covering the mesoventrite with an anterior process.</p><fig id="F2" position="float" orientation="portrait"><object-id xmlns:xlink="http://www.w3.org/1999/xlink" content-type="doi" xlink:type="simple">10.3897/zookeys.960.54011.figure2</object-id><object-id xmlns:xlink="http://www.w3.org/1999/xlink" content-type="arpha" xlink:type="simple">C0FE94AB-D05F-5102-A24D-E6D015197425</object-id><label>Figure 2.</label><caption><p>Species of <italic><tp:taxon-name><tp:taxon-name-part taxon-name-part-type="genus" reg="Ivalia">Ivalia</tp:taxon-name-part></tp:taxon-name></italic> distributed in the Philippines, dorsal, right lateral, and ventral views <bold>A</bold><italic><tp:taxon-name><tp:taxon-name-part taxon-name-part-type="genus" reg="Ivalia">I.</tp:taxon-name-part> <tp:taxon-name-part taxon-name-part-type="species" reg="antennata">antennata</tp:taxon-name-part></tp:taxon-name></italic> sp. nov. <bold>B</bold><italic><tp:taxon-name><tp:taxon-name-part taxon-name-part-type="genus" reg="Ivalia">I.</tp:taxon-name-part> <tp:taxon-name-part taxon-name-part-type="species" reg="caligulata">caligulata</tp:taxon-name-part></tp:taxon-name></italic> sp. nov. <bold>C</bold><italic><tp:taxon-name><tp:taxon-name-part taxon-name-part-type="genus" reg="Ivalia">I.</tp:taxon-name-part> <tp:taxon-name-part taxon-name-part-type="species" reg="postfasciata">postfasciata</tp:taxon-name-part></tp:taxon-name></italic> (Chen, 1934).</p></caption><graphic xmlns:xlink="http://www.w3.org/1999/xlink" xlink:href="zookeys-960-125-g002.jpg" position="float" orientation="portrait" xlink:type="simple" id="oo_442609.jpg"><uri content-type="original_file" xlink:type="simple">https://binary.pensoft.net/fig/442609</uri></graphic></fig></tp:treatment-sec><tp:treatment-sec sec-type="Differential diagnosis" id="SECID0EAPAE"><title>Differential diagnosis.</title><p>The species differs from all known brown-coloured <italic><tp:taxon-name><tp:taxon-name-part taxon-name-part-type="genus" reg="Ivalia">Ivalia</tp:taxon-name-part></tp:taxon-name></italic> species by having an unique, club-like shape of antennae.</p><fig id="F3" position="float" orientation="portrait"><object-id xmlns:xlink="http://www.w3.org/1999/xlink" content-type="doi" xlink:type="simple">10.3897/zookeys.960.54011.figure3</object-id><object-id xmlns:xlink="http://www.w3.org/1999/xlink" content-type="arpha" xlink:type="simple">4AC7D70B-9141-5A8B-B1D0-954698D6EC39</object-id><label>Figure 3.</label><caption><p>Genitalia <italic><tp:taxon-name><tp:taxon-name-part taxon-name-part-type="genus" reg="Cangshanaltica">Cangshanaltica</tp:taxon-name-part> <tp:taxon-name-part taxon-name-part-type="species" reg="luzonica">luzonica</tp:taxon-name-part></tp:taxon-name></italic> (<bold>A</bold> aedeagus, <bold>B</bold> spermatheca); <italic><tp:taxon-name><tp:taxon-name-part taxon-name-part-type="genus" reg="Cangshanaltica">C.</tp:taxon-name-part> <tp:taxon-name-part taxon-name-part-type="species" reg="mindanaoensis">mindanaoensis</tp:taxon-name-part></tp:taxon-name></italic> (<bold>C</bold> aedeagus, <bold>D</bold> spermatheca); <italic><tp:taxon-name><tp:taxon-name-part taxon-name-part-type="genus" reg="Ivalia">Ivalia</tp:taxon-name-part> <tp:taxon-name-part taxon-name-part-type="species" reg="antennata">antennata</tp:taxon-name-part></tp:taxon-name></italic> (<bold>E</bold> aedeagus); <italic><tp:taxon-name><tp:taxon-name-part taxon-name-part-type="genus" reg="Ivalia">I.</tp:taxon-name-part> <tp:taxon-name-part taxon-name-part-type="species" reg="caligulata">caligulata</tp:taxon-name-part></tp:taxon-name></italic> (<bold>F</bold> aedeagus).</p></caption><graphic xmlns:xlink="http://www.w3.org/1999/xlink" xlink:href="zookeys-960-125-g003.jpg" position="float" orientation="portrait" xlink:type="simple" id="oo_442610.jpg"><uri content-type="original_file" xlink:type="simple">https://binary.pensoft.net/fig/442610</uri></graphic></fig></tp:treatment-sec><tp:treatment-sec sec-type="description" id="SECID0ESRAE"><title>Description.</title><p><bold><italic>Habitus</italic>.</bold> Body round, convex, 1.9 mm long, 1.4 mm wide, 1 mm high. Colour of ventral and dorsal surfaces chestnut brown, pronotum, head, and antennae somewhat darker than elytra.</p><p><bold><italic>Head</italic></bold> nearly hypognathous. Frontal calli developed, but indistinctly delimited; surrounded by wide sulcus dorsally. Supraorbital, orbital and suprafrontal sulci developed, indistinct, wide. Frontal ridge wide, feebly elevated; frons short, nearly impunctate. Clypeus straight, developing sharp lateral edges. Antennae short, with 11 antennomeres. Antennomere I bulbous, shorter than antennomeres II and III combined. Antennomere II elliptical, antennomere III feebly elongated. Antennomere IV strongly shortened; antennomeres V–XI pilose, short and widened, forming an elongated antennal club. Antennomeres VI–X darkened.</p><p><bold><italic>Thorax</italic>.</bold> Pronotum strongly convex, twice as broad as long, feebly punctured by small, indistinct, scattered punctures. Anterolateral pronotal setiferous pore placed in the anterior half of the pronotal margin; anterior pronotal margin forming a distinct lobe; posterior pronotal edges widely sharp. Scutellar shield small, triangular. Elytra convex, bearing strong and deep irregularly distributed punctures. Pro- and meso-femora and tibiae feebly pilose, metafemora nearly without setae. Metatibiae strongly curved laterally. Metatarsus attached to metatibia slightly before its end. Metatarsomere I feebly elongated.</p><p><bold><italic>Abdomen</italic>.</bold> Ventrites II–V with a distinct row of setiferous punctures.</p><p><bold><italic>Genitalia</italic>.</bold> Aedeagus moderately curved in lateral view; simple, slender in ventral view, with a feebly distinct step-like narrowing in its apical half. Apex of aedeagus long arrow-like, dull pointed. Female spermatheca unknown.</p></tp:treatment-sec><tp:treatment-sec sec-type="etymology" id="SECID0EZSAE"><title>Etymology.</title><p>The species name refers to the specific club-like shape of its antennae.</p></tp:treatment-sec><tp:treatment-sec sec-type="biology" id="SECID0E5SAE"><title>Biology.</title><p>The only known specimen was collected in a montane forest of Mt. Malambo (Fig. <xref ref-type="fig" rid="F4">4B</xref>) by sifting moss cushions and surrounding leaf litter. The species is likely moss-inhabiting, but we did not perform the gut dissection.</p><fig id="F4" position="float" orientation="portrait"><object-id xmlns:xlink="http://www.w3.org/1999/xlink" content-type="doi" xlink:type="simple">10.3897/zookeys.960.54011.figure4</object-id><object-id xmlns:xlink="http://www.w3.org/1999/xlink" content-type="arpha" xlink:type="simple">4D348BC9-ABFB-56B7-AE24-2BCDC6C0D80C</object-id><label>Figure 4.</label><caption><p>Type localities of <italic><tp:taxon-name><tp:taxon-name-part taxon-name-part-type="genus" reg="Cangshanaltica">Cangshanaltica</tp:taxon-name-part> <tp:taxon-name-part taxon-name-part-type="species" reg="mindanaoensis">mindanaoensis</tp:taxon-name-part></tp:taxon-name></italic> and <italic><tp:taxon-name><tp:taxon-name-part taxon-name-part-type="genus" reg="Ivalia">Ivalia</tp:taxon-name-part> <tp:taxon-name-part taxon-name-part-type="species" reg="antennata">antennata</tp:taxon-name-part></tp:taxon-name></italic><bold>A</bold> montane mossy cloud forest, Mt. Hamiguitan <bold>B</bold> montane forest, Mt. Malambo.</p></caption><graphic xmlns:xlink="http://www.w3.org/1999/xlink" xlink:href="zookeys-960-125-g004.jpg" position="float" orientation="portrait" xlink:type="simple" id="oo_442611.jpg"><uri content-type="original_file" xlink:type="simple">https://binary.pensoft.net/fig/442611</uri></graphic></fig></tp:treatment-sec><tp:treatment-sec sec-type="DNA barcode sequence" id="SECID0EPUAE"><title>DNA barcode sequence.</title><p>GenBank accession number: <ext-link xmlns:xlink="http://www.w3.org/1999/xlink" ext-link-type="gen" xlink:href="MT654528" xlink:type="simple">MT654528</ext-link>.</p></tp:treatment-sec></tp:taxon-treatment>
