# Supplementary material for: Moss-inhabiting flea beetles in the Philippines (Coleoptera, Chrysomelidae, Alticinae)
Source: Zookeys. 2020 Aug 17;960:125–42. doi: 10.3897/zookeys.960.54011 (PMC7445193; doi:10.3897/zookeys.960.54011)
Supplement: XML Treatment for Ivalia caligulata [file zookeys.960.54011-treatment6.xml]

<!DOCTYPE tp:taxon-treatment
  PUBLIC "-//TaxonX//DTD Taxonomic Treatment Publishing DTD v0 20100105//EN" "tax-treatment-NSO.dtd">
<tp:taxon-treatment xmlns:tp="http://www.plazi.org/taxpub"><tp:treatment-meta><kwd-group><label>Taxon classification</label><kwd><named-content xmlns:xlink="http://www.w3.org/1999/xlink" content-type="kingdom">Animalia</named-content></kwd><kwd><named-content xmlns:xlink="http://www.w3.org/1999/xlink" content-type="order">Coleoptera</named-content></kwd><kwd><named-content xmlns:xlink="http://www.w3.org/1999/xlink" content-type="family">Chrysomelidae</named-content></kwd></kwd-group><mixed-citation publication-type="journal"><person-group><name><surname>Damaška</surname><given-names>Albert F.</given-names></name><name><surname>Mohagan</surname><given-names>Dale Joy</given-names></name><name><surname>Fikáček</surname><given-names>Martin</given-names></name></person-group><article-title>Moss-inhabiting flea beetles in the Philippines (<tp:taxon-name><tp:taxon-name-part taxon-name-part-type="order">Coleoptera</tp:taxon-name-part></tp:taxon-name>, <tp:taxon-name><tp:taxon-name-part taxon-name-part-type="family">Chrysomelidae</tp:taxon-name-part></tp:taxon-name>, <tp:taxon-name><tp:taxon-name-part taxon-name-part-type="subfamily">Alticinae</tp:taxon-name-part></tp:taxon-name>)</article-title><source>Zookeys</source><day>17</day><month>8</month><year>2020</year><volume>960</volume><fpage>125</fpage><lpage>142</lpage><pub-id pub-id-type="doi">10.3897/zookeys.960.54011</pub-id></mixed-citation></tp:treatment-meta><tp:nomenclature><tp:taxon-name><object-id xmlns:xlink="http://www.w3.org/1999/xlink" content-type="arpha" xlink:type="simple">464DCB38-2B26-5A81-8809-85FDA8782EB9</object-id>
            <tp:taxon-name-part taxon-name-part-type="genus" reg="Ivalia">Ivalia</tp:taxon-name-part>
            <tp:taxon-name-part taxon-name-part-type="species" reg="caligulata">caligulata</tp:taxon-name-part>
            <object-id xmlns:xlink="http://www.w3.org/1999/xlink" content-type="zoobank" xlink:type="simple">http://zoobank.org/07FBA761-2A2E-4794-BC28-7469851F82A0</object-id>
          </tp:taxon-name><tp:taxon-status xmlns:xlink="http://www.w3.org/1999/xlink" xlink:type="simple">sp. nov.</tp:taxon-status><xref ref-type="fig" rid="F2">Figures 2B</xref><xref ref-type="fig" rid="F3">, 3F</xref></tp:nomenclature><tp:treatment-sec sec-type="type locality" id="SECID0EKWAE"><title>Type locality.</title><p>Philippines: Luzon – Doline NE Sagada.</p></tp:treatment-sec><tp:treatment-sec sec-type="type material" id="SECID0EPWAE"><title>Type material.</title><p><bold><italic>Holotype</italic></bold> ♂ (<abbrev xmlns:xlink="http://www.w3.org/1999/xlink" content-type="institution" xlink:title="Muséum d‘Histoire Naturelle, Geneva, Switzerland" id="ABBRID0E1WAE" xlink:type="simple">MHNG</abbrev>): “Philippines: Luzon. Doline NE Sagada, 21. ii.79 Deharveng-Orousset.” <bold><italic>Paratypes</italic></bold>: 1 ♂ (<named-content xmlns:xlink="http://www.w3.org/1999/xlink" content-type="dwc:institutional_code" xlink:type="simple">NMPC</named-content>): “Philippines: Luzon. Mount Data, 8.I.80 Deharveng-Orousset.”</p></tp:treatment-sec><tp:treatment-sec sec-type="Generic assignment and differential diagnosis" id="SECID0EHXAE"><title>Generic assignment and differential diagnosis.</title><p>The species assigned to <italic><tp:taxon-name><tp:taxon-name-part taxon-name-part-type="genus" reg="Ivalia">Ivalia</tp:taxon-name-part></tp:taxon-name></italic> based on the following characters: (1) lack of metathoracic wings and humeral calli; (2) metaventrite bearing a horseshoe-like process reaching mesocoxae; (3) convex body. The species lacks some characters typical for the majority of <italic><tp:taxon-name><tp:taxon-name-part taxon-name-part-type="genus" reg="Ivalia">Ivalia</tp:taxon-name-part></tp:taxon-name></italic> species, especially the round body shape and the metatibiae curved laterally. However, there are species assigned to <italic><tp:taxon-name><tp:taxon-name-part taxon-name-part-type="genus" reg="Ivalia">Ivalia</tp:taxon-name-part></tp:taxon-name></italic> which are externally similar to this species, e.g., <italic><tp:taxon-name><tp:taxon-name-part taxon-name-part-type="genus" reg="Ivalia">I.</tp:taxon-name-part> <tp:taxon-name-part taxon-name-part-type="species" reg="biasa">biasa</tp:taxon-name-part></tp:taxon-name></italic> Takizawa &amp; Konstantinov, 2018, <italic><tp:taxon-name><tp:taxon-name-part taxon-name-part-type="genus" reg="Ivalia">I.</tp:taxon-name-part> <tp:taxon-name-part taxon-name-part-type="species" reg="besar">besar</tp:taxon-name-part></tp:taxon-name></italic> Takizawa &amp; Konstantinov, 2018, <italic><tp:taxon-name><tp:taxon-name-part taxon-name-part-type="genus" reg="Ivalia">I.</tp:taxon-name-part> <tp:taxon-name-part taxon-name-part-type="species" reg="fulvomaculata">fulvomaculata</tp:taxon-name-part></tp:taxon-name></italic> Takizawa &amp; Konstantinov, 2018 and <italic><tp:taxon-name><tp:taxon-name-part taxon-name-part-type="genus" reg="Ivalia">I.</tp:taxon-name-part> <tp:taxon-name-part taxon-name-part-type="species" reg="kinabalensis">kinabalensis</tp:taxon-name-part></tp:taxon-name></italic> Takizawa &amp; Konstantinov, 2018. The new species can be separated from these four species by aedeagus strongly widening towards the apex and having a pointed apex (all mentioned species have aedeagus slender or less widened towards the apex, and the aedeagus apex is dull). The new species also differs from <italic><tp:taxon-name><tp:taxon-name-part taxon-name-part-type="genus" reg="Ivalia">I.</tp:taxon-name-part> <tp:taxon-name-part taxon-name-part-type="species" reg="kinabalensis">kinabalensis</tp:taxon-name-part></tp:taxon-name></italic>, <italic><tp:taxon-name><tp:taxon-name-part taxon-name-part-type="genus" reg="Ivalia">I.</tp:taxon-name-part> <tp:taxon-name-part taxon-name-part-type="species" reg="biasa">biasa</tp:taxon-name-part></tp:taxon-name></italic>, and <italic><tp:taxon-name><tp:taxon-name-part taxon-name-part-type="genus" reg="Ivalia">I.</tp:taxon-name-part> <tp:taxon-name-part taxon-name-part-type="species" reg="besar">besar</tp:taxon-name-part></tp:taxon-name></italic> in nearly impunctate elytra (moderately to strongly punctate in the latter species). <italic><tp:taxon-name><tp:taxon-name-part taxon-name-part-type="genus" reg="Ivalia">Ivalia</tp:taxon-name-part> <tp:taxon-name-part taxon-name-part-type="species" reg="caligulata">caligulata</tp:taxon-name-part></tp:taxon-name></italic> also differs from all mentioned species by having a unique shape of pro- and meso-tarsi in males: widened, flat, and elongate, with a strongly pilose ventral side. The form of the metaventral process is somewhat similar to that in <italic><tp:taxon-name><tp:taxon-name-part taxon-name-part-type="genus" reg="Ivalia">Ivalia</tp:taxon-name-part> <tp:taxon-name-part taxon-name-part-type="species" reg="korakundah">korakundah</tp:taxon-name-part></tp:taxon-name></italic> Duckett et al., 2006; however, the general body shape and coloration is entirely different in both species.</p></tp:treatment-sec><tp:treatment-sec sec-type="description" id="SECID0EJ2AE"><title>Description.</title><p><bold><italic>Habitus</italic>.</bold> Body oblong-ovate, 3.1 mm long, 2.2 mm wide, 1.4 mm high. Head and pronotum pitchy black, elytra black with three wide yellow spots on each elytron. Dorsal surfaces and legs black. Antennae black with antennomeres I–III and XI yellow.</p><p><bold><italic>Head</italic></bold> nearly hypognathous, triangular. Vertex impunctate, frontal calli feebly delimited, not strongly projecting, triangular. Supraantennal, supraorbital, and orbital sulci deep, suprafrontal sulcus forming a sharp angle delimitating frontal calli. Frontal ridge moderately projecting. Clypeus wide, rounded, feebly and widely incised. Antennae long, with 11 antennomeres. Antennomere I long and bulbous, antennomere II elliptical; antennomeres III–XI generally slender and elongated, feebly widening apically.</p><p><bold><italic>Thorax</italic>.</bold> Pronotum rectangular, convex. Anterolateral pronotal setiferous pore placed apically, anterolateral pronotal angle forming a feeble lobe. Posterior pronotal angles sharp. Elytra convex, nearly impunctate. Legs long; pro- and meso-tarsomere I rectangular, strongly widened, flattened and elongated, densely pilose on ventral side. Mesotibiae slightly curved laterally, flattened. Metatibiae only slightly curved laterally, metatarsomere I elongated; longer than the remaining parts of metatarsus. Metaventrite forming a horseshoe-like anterior process reaching mesocoxae, covering only posterior part of mesoventrite; anterior part of mesoventrite visible.</p><p><bold><italic>Abdomen</italic>.</bold> Ventrite I bearing a long, slender anterior process reaching metacoxae; with a distinct elevated ridge not reaching the rest of the ventrite.</p><p><bold><italic>Genitalia</italic>.</bold> Aedeagus strongly sclerotised, broadly thickened in lateral view, strongly widening towards apex in ventral view. Apex of aedeagus paddle-like, pointed. Female spermatheca unknown.</p></tp:treatment-sec><tp:treatment-sec sec-type="etymology" id="SECID0EQ3AE"><title>Etymology.</title><p>The species name is derived from <italic>caligula</italic> (small shoe in Latin), referring to the widened pro- and mesotarsi of the species.</p></tp:treatment-sec><tp:treatment-sec sec-type="biology" id="SECID0EY3AE"><title>Biology.</title><p>Unknown.</p></tp:treatment-sec><tp:treatment-sec><!--Section generated to contain objects referenced in tp:taxon-treatment.--><fig id="F2" position="float" orientation="portrait"><object-id xmlns:xlink="http://www.w3.org/1999/xlink" content-type="doi" xlink:type="simple">10.3897/zookeys.960.54011.figure2</object-id><object-id xmlns:xlink="http://www.w3.org/1999/xlink" content-type="arpha" xlink:type="simple">C0FE94AB-D05F-5102-A24D-E6D015197425</object-id><label>Figure 2.</label><caption><p>Species of <italic><tp:taxon-name><tp:taxon-name-part taxon-name-part-type="genus" reg="Ivalia">Ivalia</tp:taxon-name-part></tp:taxon-name></italic> distributed in the Philippines, dorsal, right lateral, and ventral views <bold>A</bold><italic><tp:taxon-name><tp:taxon-name-part taxon-name-part-type="genus" reg="Ivalia">I.</tp:taxon-name-part> <tp:taxon-name-part taxon-name-part-type="species" reg="antennata">antennata</tp:taxon-name-part></tp:taxon-name></italic> sp. nov. <bold>B</bold><italic><tp:taxon-name><tp:taxon-name-part taxon-name-part-type="genus" reg="Ivalia">I.</tp:taxon-name-part> <tp:taxon-name-part taxon-name-part-type="species" reg="caligulata">caligulata</tp:taxon-name-part></tp:taxon-name></italic> sp. nov. <bold>C</bold><italic><tp:taxon-name><tp:taxon-name-part taxon-name-part-type="genus" reg="Ivalia">I.</tp:taxon-name-part> <tp:taxon-name-part taxon-name-part-type="species" reg="postfasciata">postfasciata</tp:taxon-name-part></tp:taxon-name></italic> (Chen, 1934).</p></caption><graphic xmlns:xlink="http://www.w3.org/1999/xlink" xlink:href="zookeys-960-125-g002.jpg" position="float" orientation="portrait" xlink:type="simple" id="oo_442609.jpg"><uri content-type="original_file" xlink:type="simple">https://binary.pensoft.net/fig/442609</uri></graphic></fig><fig id="F3" position="float" orientation="portrait"><object-id xmlns:xlink="http://www.w3.org/1999/xlink" content-type="doi" xlink:type="simple">10.3897/zookeys.960.54011.figure3</object-id><object-id xmlns:xlink="http://www.w3.org/1999/xlink" content-type="arpha" xlink:type="simple">4AC7D70B-9141-5A8B-B1D0-954698D6EC39</object-id><label>Figure 3.</label><caption><p>Genitalia <italic><tp:taxon-name><tp:taxon-name-part taxon-name-part-type="genus" reg="Cangshanaltica">Cangshanaltica</tp:taxon-name-part> <tp:taxon-name-part taxon-name-part-type="species" reg="luzonica">luzonica</tp:taxon-name-part></tp:taxon-name></italic> (<bold>A</bold> aedeagus, <bold>B</bold> spermatheca); <italic><tp:taxon-name><tp:taxon-name-part taxon-name-part-type="genus" reg="Cangshanaltica">C.</tp:taxon-name-part> <tp:taxon-name-part taxon-name-part-type="species" reg="mindanaoensis">mindanaoensis</tp:taxon-name-part></tp:taxon-name></italic> (<bold>C</bold> aedeagus, <bold>D</bold> spermatheca); <italic><tp:taxon-name><tp:taxon-name-part taxon-name-part-type="genus" reg="Ivalia">Ivalia</tp:taxon-name-part> <tp:taxon-name-part taxon-name-part-type="species" reg="antennata">antennata</tp:taxon-name-part></tp:taxon-name></italic> (<bold>E</bold> aedeagus); <italic><tp:taxon-name><tp:taxon-name-part taxon-name-part-type="genus" reg="Ivalia">I.</tp:taxon-name-part> <tp:taxon-name-part taxon-name-part-type="species" reg="caligulata">caligulata</tp:taxon-name-part></tp:taxon-name></italic> (<bold>F</bold> aedeagus).</p></caption><graphic xmlns:xlink="http://www.w3.org/1999/xlink" xlink:href="zookeys-960-125-g003.jpg" position="float" orientation="portrait" xlink:type="simple" id="oo_442610.jpg"><uri content-type="original_file" xlink:type="simple">https://binary.pensoft.net/fig/442610</uri></graphic></fig></tp:treatment-sec></tp:taxon-treatment>
