# Supplementary material for: Moss-inhabiting flea beetles in the Philippines (Coleoptera, Chrysomelidae, Alticinae)
Source: Zookeys. 2020 Aug 17;960:125–42. doi: 10.3897/zookeys.960.54011 (PMC7445193; doi:10.3897/zookeys.960.54011)
Supplement: XML Treatment for Ivalia postfasciata [file zookeys.960.54011-treatment7.xml]

<!DOCTYPE tp:taxon-treatment
  PUBLIC "-//TaxonX//DTD Taxonomic Treatment Publishing DTD v0 20100105//EN" "tax-treatment-NSO.dtd">
<tp:taxon-treatment xmlns:tp="http://www.plazi.org/taxpub"><tp:treatment-meta><kwd-group><label>Taxon classification</label><kwd><named-content xmlns:xlink="http://www.w3.org/1999/xlink" content-type="kingdom">Animalia</named-content></kwd><kwd><named-content xmlns:xlink="http://www.w3.org/1999/xlink" content-type="order">Coleoptera</named-content></kwd><kwd><named-content xmlns:xlink="http://www.w3.org/1999/xlink" content-type="family">Chrysomelidae</named-content></kwd></kwd-group><mixed-citation publication-type="journal"><person-group><name><surname>Damaška</surname><given-names>Albert F.</given-names></name><name><surname>Mohagan</surname><given-names>Dale Joy</given-names></name><name><surname>Fikáček</surname><given-names>Martin</given-names></name></person-group><article-title>Moss-inhabiting flea beetles in the Philippines (<tp:taxon-name><tp:taxon-name-part taxon-name-part-type="order">Coleoptera</tp:taxon-name-part></tp:taxon-name>, <tp:taxon-name><tp:taxon-name-part taxon-name-part-type="family">Chrysomelidae</tp:taxon-name-part></tp:taxon-name>, <tp:taxon-name><tp:taxon-name-part taxon-name-part-type="subfamily">Alticinae</tp:taxon-name-part></tp:taxon-name>)</article-title><source>Zookeys</source><day>17</day><month>8</month><year>2020</year><volume>960</volume><fpage>125</fpage><lpage>142</lpage><pub-id pub-id-type="doi">10.3897/zookeys.960.54011</pub-id></mixed-citation></tp:treatment-meta><tp:nomenclature><tp:taxon-name><object-id xmlns:xlink="http://www.w3.org/1999/xlink" content-type="arpha" xlink:type="simple">73B81B9B-F108-525D-93E7-67FC6B8BEA2C</object-id>
            <tp:taxon-name-part taxon-name-part-type="genus" reg="Ivalia">Ivalia</tp:taxon-name-part>
            <tp:taxon-name-part taxon-name-part-type="species" reg="postfasciata">postfasciata</tp:taxon-name-part>
          </tp:taxon-name><tp:taxon-authority>(Chen, 1934)</tp:taxon-authority><tp:taxon-status xmlns:xlink="http://www.w3.org/1999/xlink" xlink:type="simple">comb. nov.</tp:taxon-status><xref ref-type="fig" rid="F2">Figure 2C</xref><tp:nomenclature-citation-list><tp:nomenclature-citation><tp:taxon-name>
                <tp:taxon-name-part taxon-name-part-type="genus" reg="Chabria">Chabria</tp:taxon-name-part> <tp:taxon-name-part taxon-name-part-type="species" reg="postfasciata">postfasciata</tp:taxon-name-part></tp:taxon-name><comment>Chen, 1934: 399, 416 (type locality: Luzon)</comment></tp:nomenclature-citation></tp:nomenclature-citation-list></tp:nomenclature><tp:treatment-sec sec-type="material" id="SECID0ET5AE"><title>Material examined.</title><p><bold><italic>Paratype</italic></bold> 1 spec. (<named-content xmlns:xlink="http://www.w3.org/1999/xlink" content-type="dwc:institutional_code" xlink:type="simple">IZCAS</named-content>): Luzon.</p></tp:treatment-sec><tp:treatment-sec sec-type="remarks" id="SECID0ED6AE"><title>Remarks.</title><p>The generic placement of this species is revised based on the following characters: (1) lack of metathoracic wings and humeral calli (<italic><tp:taxon-name><tp:taxon-name-part taxon-name-part-type="genus" reg="Chabria">Chabria</tp:taxon-name-part></tp:taxon-name></italic> species are usually winged and with developed humeral calli); (2) metaventrite forming an anterior horseshoe-like process reaching mesocoxae and covering posterior parts of mesoventrite (the metaventrite of <italic><tp:taxon-name><tp:taxon-name-part taxon-name-part-type="genus" reg="Chabria">Chabria</tp:taxon-name-part></tp:taxon-name></italic> species is simple, without a horseshoe-like process); (3) metatibiae curved laterally (metatibiae not curved in <italic><tp:taxon-name><tp:taxon-name-part taxon-name-part-type="genus" reg="Chabria">Chabria</tp:taxon-name-part></tp:taxon-name></italic>).</p></tp:treatment-sec><tp:treatment-sec sec-type="redescription" id="SECID0E56AE"><title>Redescription.</title><p><bold><italic>Habitus</italic>.</bold> Body oval, convex, 2.4 mm long, 2 mm wide, 1.7 mm high. Head and pronotum black without metallic lustre, elytra black with large orange spots in humeral area and round orange spots in apical area. Legs black with bases of metatibiae and tarsi brown-orange. Antennae black with antennomeres I–II and XI orange. Ventral surfaces dark brown to black.</p><p><bold><italic>Head</italic></bold> nearly hypognathous, triangular. Supraantennal and orbital sulci deep. Frontal calli feebly developed, elliptical, surrounded by shallow sulci dorsally. Vertex feebly punctate; frontal ridge wide, feebly projecting. Clypeus bearing one row of short setae. Antennae with 11 antennomeres. Antennomere I bulbous, barely shorter than antennomeres II and III combined. Antennomere II elliptical, shortened; antennomeres III–XI long, not strongly widened, antennomeres IV–XI moderately pilose.</p><p><bold><italic>Thorax</italic>.</bold> Pronotum convex, twice as wide as long; impunctate. Anterior pronotal edge feebly forming a lobe, anterolateral pronotal setiferous pore placed in the anterior part of the pronotal margin. Scutellar shield short, wide, triangular. Elytra convex; impunctate. Legs long, 1 and 2 leg pairs moderately pilose. Metatarsomere I strongly elongated, longer than rest of metatarsus; metatibial apical spine longer than metatarsomere II. Metaventral horseshoe-like process reaching mesocoxae; dull, deeply excavated; brown.</p><p><bold><italic>Abdomen</italic>.</bold> Because of the specimen state, we were not able to study the abdomen in detail.</p><p><bold><italic>Genitalia</italic></bold> were not studied due to the <named-content xmlns:xlink="http://www.w3.org/1999/xlink" content-type="dwc:institutional_code" xlink:type="simple">IZCAS</named-content> rules on handling type specimens.</p></tp:treatment-sec><tp:treatment-sec sec-type="biology" id="SECID0ELBAG"><title>Biology.</title><p>Unknown.</p><sec sec-type="A checklist of flea beetles from moss-inhabiting genera known from the Philippines with their type localities" id="SECID0EQBAG"><title>A checklist of flea beetles from moss-inhabiting genera known from the Philippines with their type localities</title><p>
              <bold><italic><tp:taxon-name><tp:taxon-name-part taxon-name-part-type="genus" reg="Benedictus">Benedictus</tp:taxon-name-part></tp:taxon-name></italic> Scherer, 1969</bold>
            </p><p><italic><tp:taxon-name><tp:taxon-name-part taxon-name-part-type="genus" reg="Benedictus">B.</tp:taxon-name-part> <tp:taxon-name-part taxon-name-part-type="species" reg="luzonicus">luzonicus</tp:taxon-name-part></tp:taxon-name></italic> Sprecher-Uebersax, Konstantinov, Prathapan &amp; Doeberl, 2009 – Luzon (Mt. Data).</p><p>
              <bold><italic><tp:taxon-name><tp:taxon-name-part taxon-name-part-type="genus" reg="Cangshanaltica">Cangshanaltica</tp:taxon-name-part></tp:taxon-name></italic> Konstantinov, Chamorro, Prathapan, Ge &amp; Yang, 2013</bold>
            </p><p><italic><tp:taxon-name><tp:taxon-name-part taxon-name-part-type="genus" reg="Cangshanaltica">C.</tp:taxon-name-part> <tp:taxon-name-part taxon-name-part-type="species" reg="luzonica">luzonica</tp:taxon-name-part></tp:taxon-name></italic> sp. nov. – Luzon (Sagada env.).</p><p><italic><tp:taxon-name><tp:taxon-name-part taxon-name-part-type="genus" reg="Cangshanaltica">C.</tp:taxon-name-part> <tp:taxon-name-part taxon-name-part-type="species" reg="mindanaoensis">mindanaoensis</tp:taxon-name-part></tp:taxon-name></italic> sp. nov. – Mindanao (Mt. Hamiguitan, Mt. Malambo).</p><p>
              <bold><italic><tp:taxon-name><tp:taxon-name-part taxon-name-part-type="genus" reg="Ivalia">Ivalia</tp:taxon-name-part></tp:taxon-name></italic> Jacoby, 1887</bold>
            </p><p><italic><tp:taxon-name><tp:taxon-name-part taxon-name-part-type="genus" reg="Ivalia">I.</tp:taxon-name-part> <tp:taxon-name-part taxon-name-part-type="species" reg="antennata">antennata</tp:taxon-name-part></tp:taxon-name></italic> sp. nov. – Mindanao (Mt. Malambo).</p><p><italic><tp:taxon-name><tp:taxon-name-part taxon-name-part-type="genus" reg="Ivalia">I.</tp:taxon-name-part> <tp:taxon-name-part taxon-name-part-type="species" reg="caligulata">caligulata</tp:taxon-name-part></tp:taxon-name></italic> sp. nov. – Luzon (Doline NE Sagada; Mt. Data).</p><p><italic><tp:taxon-name><tp:taxon-name-part taxon-name-part-type="genus" reg="Ivalia">I.</tp:taxon-name-part> <tp:taxon-name-part taxon-name-part-type="species" reg="postfasciata">postfasciata</tp:taxon-name-part></tp:taxon-name></italic> (Chen, 1934) – Luzon.</p></sec></tp:treatment-sec><tp:treatment-sec><!--Section generated to contain objects referenced in tp:taxon-treatment.--><fig id="F2" position="float" orientation="portrait"><object-id xmlns:xlink="http://www.w3.org/1999/xlink" content-type="doi" xlink:type="simple">10.3897/zookeys.960.54011.figure2</object-id><object-id xmlns:xlink="http://www.w3.org/1999/xlink" content-type="arpha" xlink:type="simple">C0FE94AB-D05F-5102-A24D-E6D015197425</object-id><label>Figure 2.</label><caption><p>Species of <italic><tp:taxon-name><tp:taxon-name-part taxon-name-part-type="genus" reg="Ivalia">Ivalia</tp:taxon-name-part></tp:taxon-name></italic> distributed in the Philippines, dorsal, right lateral, and ventral views <bold>A</bold><italic><tp:taxon-name><tp:taxon-name-part taxon-name-part-type="genus" reg="Ivalia">I.</tp:taxon-name-part> <tp:taxon-name-part taxon-name-part-type="species" reg="antennata">antennata</tp:taxon-name-part></tp:taxon-name></italic> sp. nov. <bold>B</bold><italic><tp:taxon-name><tp:taxon-name-part taxon-name-part-type="genus" reg="Ivalia">I.</tp:taxon-name-part> <tp:taxon-name-part taxon-name-part-type="species" reg="caligulata">caligulata</tp:taxon-name-part></tp:taxon-name></italic> sp. nov. <bold>C</bold><italic><tp:taxon-name><tp:taxon-name-part taxon-name-part-type="genus" reg="Ivalia">I.</tp:taxon-name-part> <tp:taxon-name-part taxon-name-part-type="species" reg="postfasciata">postfasciata</tp:taxon-name-part></tp:taxon-name></italic> (Chen, 1934).</p></caption><graphic xmlns:xlink="http://www.w3.org/1999/xlink" xlink:href="zookeys-960-125-g002.jpg" position="float" orientation="portrait" xlink:type="simple" id="oo_442609.jpg"><uri content-type="original_file" xlink:type="simple">https://binary.pensoft.net/fig/442609</uri></graphic></fig></tp:treatment-sec></tp:taxon-treatment>
